# Supplementary material for: Increased cytoplasmic expression of PETase enzymes in E. coli
Source: Microb Cell Fact. 2024 Nov 25;23:319. doi: 10.1186/s12934-024-02585-w (PMC11587651; doi:10.1186/s12934-024-02585-w)
Supplement: Supplementary file 2 — Supplementary Material 2. [file 12934_2024_2585_MOESM2_ESM.xlsx]

## Sheet: Figure 1
Figure 1
PETase Lysate Data
Activty (units/L culture)													p-values (U/L)
	#1	#2	#3	#4	#5	#6	#7	#8	#9	Average	Error			BL21(DE3) pET21 PETase	Rosetta-Gami B (DE3) pET21 PETase	SHuffle T7 Express pET21 PETase	SHuffle T7 Express pET21 Empty	C41 pET21 PETase	C43 pET21 PETase
BL21(DE3) pET21 PETase	11.5261	14.0065	13.059							12.8638	1.25169		BL21(DE3) pET21 PETase		0.00182584	1.24398e-06	0.000242611
Rosetta-Gami B (DE3) pET21 PETase	146.602	132.424	197.832							158.953	34.4086		Rosetta-Gami B (DE3) pET21 PETase			0.000178155	0.00141705
SHuffle T7 Express pET21 PETase	362.874	369.023	426.011	318.614	381.892	484.037	317.736	319.066	320.098	366.595	57.7569		SHuffle T7 Express pET21 PETase				9.60373e-07
SHuffle T7 Express pET21 Empty	2.54518	2.36793	3.54126							2.81812	0.632493		SHuffle T7 Express pET21 Empty					0.837793	0.0154557
C41 pET21 PETase	3.2238	2.71812	2.77371							2.90521	0.277304		C41 pET21 PETase						0.000686175
C43 pET21 PETase	1.32814	1.40425	1.25098							1.32779	0.0766392		C43 pET21 PETase
													p-values (U/g)
Activty (units/g total protein)														BL21(DE3) pET21 PETase	Rosetta-Gami B (DE3) pET21 PETase	SHuffle T7 Express pET21 PETase	SHuffle T7 Express pET21 Empty	C41 pET21 PETase	C43 pET21 PETase
	#1	#2	#3	#4	#5	#6	#7	#8	#9	Average	Error		BL21(DE3) pET21 PETase		0.0015807	9.2974e-06	0.000732162
BL21(DE3) pET21 PETase	31.6821	40.3287	30.873							34.2946	5.24131		Rosetta-Gami B (DE3) pET21 PETase			0.012618	0.00124476
Rosetta-Gami B (DE3) pET21 PETase	434.24	422.348	605.835							487.474	102.676		SHuffle T7 Express pET21 PETase				6.62714e-06
SHuffle T7 Express pET21 PETase	969.018	965.427	800.116	638.909	740.14	956.881	667.147	641.717	611.117	776.719	151.485		SHuffle T7 Express pET21 Empty					0.0102247	0.206012
SHuffle T7 Express pET21 Empty	5.00079	4.72641	6.67782							5.46834	1.05638		C41 pET21 PETase						0.000236996
C41 pET21 PETase	9.25365	8.40324	8.20755							8.62148	0.55615		C43 pET21 PETase
C43 pET21 PETase	4.6149	4.42442	4.59286							4.54406	0.104195
OD
	#1	#2	#3	#4	#5	#6	#7	#8	#9	Average	Error
BL21(DE3) pET21 PETase	6.7	6.75	7.03							6.82667	0.177858
Rosetta-Gami B (DE3) pET21 PETase	1.7	1.72	1.62							1.68	0.052915
SHuffle T7 Express pET21 PETase	4.52	4.38	4.23	3.78	3.62	3.58	3.93	3.94	3.99	3.99667	0.325077
SHuffle T7 Express pET21 Empty	6.82	6.69	6.71							6.74	0.07
C41 pET21 PETase	7.66	7.43	7.33							7.47333	0.169214
C43 pET21 PETase	7.62	7.5	7.53							7.55	0.06245

## Sheet: Figure 2
Figure 3
PETase activity on microparticles
30 mg PET/mL
5 mL
37°C in 50mM sodium phosphate buffer (pH 9)
TPA Produced (mM)
	0.0 mg/g		0.34 mg/g		0.69 mg/g		1 mg/g
Time (hr)	Value	Error	Value	Error	Value	Error	Value	Error
0	0	0	0	0	0	0	0	-
24	0.000101105	2.26587e-05	0.240238	0.0474435	0.708467	0.0996282	0.360823	-
48	0.000227072	6.25067e-06	0.377798	0.0915344	0.487644	0.0601546	0.594529	-
96	0.000540331	1.6408e-05	0.549407	0.0329119	0.75027	0.00386256	0.883049	-
MHET Produced (mM)
	0.0 mg/g		0.34 mg/g		0.69 mg/g		1 mg/g
Time (hr)	Value	Error	Value	Error	Value	Error	Value	Error
0	0	0	0	0	0	0	0	-
24	0.000254655	1.47153e-05	0.905739	0.056629	1.59184	0.0280453	1.37341	-
48	0.000479737	6.89294e-05	0.855676	0.0419594	1.40604	0.0335657	1.67328	-
96	0.000335433	1.20046e-05	0.760665	0.0173949	1.3331	0.0126492	1.62283	-
BHET Produced (mM)
	0.0 mg/g		0.34 mg/g		0.69 mg/g		1 mg/g
Time (hr)	Value	Error	Value	Error	Value	Error	Value	Error
0	0	0	0	0	0	0	0	-
24	0	0	0.0238	0.00132355	0.0480335	0.001453	0.0351391	-
48	0	0	0.0236082	0.00107537	0.0411873	0.00103522	0.0446421	-
96	0	0	0.0210188	0.000497969	0.0390442	0.000438373	0.0435981	-
Total Soluble Aromatics Produced (mM)
	0.0 mg/g		0.34 mg/g		0.69 mg/g		1 mg/g
Time (hr)	Value	Error	Value	Error	Value	Error	Value	Error
0	0	0	0	0	0	0	0	-
24	0.00035576	3.73739e-05	1.16978	0.104939	2.34834	0.128088	1.76937	-
48	0.000706809	7.518e-05	1.25708	0.134527	1.93487	0.0947395	2.31245	-
96	0.000875764	2.84126e-05	1.33109	0.0504148	2.12241	0.0114078	2.54947	-

## Sheet: Figure 3
Figure 3
Scale-up production PETase, bioreactor
pET21 PETase WT
0.5 mM IPTG
SHuffle T7 Express
Bioreactor #1
Time post induction (hr)	Total culture time (hr)	Activity (U/L)	OD	[total protein] (mg/mL)	Lysate to Culture (uL/uL)	Activity (U/g)	[Glycerol] (g/L)	[Acetate] (g/L)
	0		0.083				43.4132	0
	1		0.166					0
	2		0.304				43.9995	0
0	3		0.66					0
1	4		0.8				43.6911	0
4	7	9.43755	1.26		0.150133		43.5315	0
8	11	31.3507	3.19	9.82975	0.175867	18.1351	42.6161	0
12	15	127.192	4.9	10.3259	0.198667	62.0021	41.9273	0
18	21	401.119	9.3	8.81598	0.257333	176.81	43.1739	0
24	27	331.486	16.3	4.4529	0.352667	211.085	36.6757	0
25	28	583.572	16.65		0.355333		35.6496	0
30	33	1145.75	17.6	7.1948	0.368	432.736	33.0064	0
42	45	1927.96	15.35	10.3088	0.337733	553.75	24.9819	0.00213141
45	48	1992.49	19	9.67149	0.386667	532.803	22.8222	0.0420722
48	51	1875.57	15.65	10.2062	0.342	537.333	20.8327	0.125383
69	72	664.967	14.7	5.55651	0.329333	363.381	10.1911	1.07877
72	75	784.369	14.1	5.48379	0.321333	445.127	9.37475	1.21926

## Sheet: Figure 4
Figure 4
PETase Variant Lysate Data
pET21
0.5 mM IPTG
Lysed based on optical density
Activty (units/L)							T-test BL21(DE3) to SHuffle T7 Express
	#1	#2	#3	Average	Error			Activity (U/L)	Activity (U/g)
BL21(DE3) pET21 PETase	40.1717	33.0079	36.2391	36.4729	3.58762		Wild-type	0.000138016	8.58769e-08
BL21(DE3) pET21 PETase Fast	966.867	855.887	865.183	895.979	61.5662		Fast	0.494918	0.0075037
BL21(DE3) pET21 PETase Hot	659.101	663.25	829.087	717.146	96.966		Hot	0.0040331	0.128395
SHuffle T7 Express pET21 PETase	442.912	551.684	482.835	492.477	55.0235
SHuffle T7 Express pET21 PETase Fast	859.274	835.115	902.193	865.527	33.9734
SHuffle T7 Express pET21 PETase Hot	395.264	373.629	378.441	382.445	11.3595
Activty (units/g)
	#1	#2	#3	Average	Error
BL21(DE3) pET21 PETase	50.4325	35.6965	55.2774	47.1355	10.1984
BL21(DE3) pET21 PETase Fast	1004.51	974.827	986.642	988.661	14.9465
BL21(DE3) pET21 PETase Hot	670.996	658.705	820.163	716.621	89.8798
SHuffle T7 Express pET21 PETase	606.014	601.061	601.98	603.019	2.63488
SHuffle T7 Express pET21 PETase Fast	855.128	919.707	867.541	880.792	34.268
SHuffle T7 Express pET21 PETase Hot	616.463	608.971	625.465	616.966	8.25809
OD
	#1	#2	#3	Average	Error
BL21(DE3) pET21 PETase	7.14	6.71	6.81	6.88667	0.225019
BL21(DE3) pET21 PETase Fast	6.72	6.59	6.76	6.69	0.0888819
BL21(DE3) pET21 PETase Hot	6.39	6.4	6.47	6.42	0.043589
SHuffle T7 Express pET21 PETase	3.93	3.94	3.99	3.95333	0.0321455
SHuffle T7 Express pET21 PETase Fast	6.45	6.38	6.49	6.44	0.0556776
SHuffle T7 Express pET21 PETase Hot	2.8	2.64	2.58	2.67333	0.113725

## Sheet: Figure 5
Figure 5
PETase activity on microparticles
30 mg PET/mL
5 mL
37°C in 50mM sodium phosphate buffer (pH 9)
1 mg/mL PETase (all from SHuffle)
TPA Produced (µM)
	No Enzyme		Wild-type PETase		FAST PETase		Hot PETase		HiC
Time (hr)	Value	Error	Value	Error	Value	Error	Value	Error	Value	Error
0	0	-	0	-	0	0	0	0	0	-
24	0.000405525	-	0.360823	-	2.14939	0.173092	1.9886	0.097998	0.067137	-
48	0.000394475	-	0.594529	-	2.66269	0.0605651	2.99497	0.0800062	0.146053	-
96	0.000273481	-	0.883049	-	3.58153	0.149066	5.17462	0.0720886	0.414746	-
MHET Produced (µM)
	No Enzyme		Wild-type PETase		FAST PETase		Hot PETase		HiC
Time (hr)	Value	Error	Value	Error	Value	Error	Value	Error	Value	Error
0	0	-	0	-	0	0	0	0	0	-
24	0.00158269	-	1.37341	-	3.65715	0.17354	2.86471	0.167359	0.207625	-
48	0.000810515	-	1.67328	-	3.60849	0.0115592	2.47584	0.0713241	0.327977	-
96	0.000452355	-	1.62283	-	4.3904	0.0340852	1.68968	0.0398241	0.7176	-
BHET Produced (µM)
	No Enzyme		Wild-type PETase		FAST PETase		Hot PETase		HiC
Time (hr)	Value	Error	Value	Error	Value	Error	Value	Error	Value	Error
0	0	-	0	-	0	0	0	0	0	-
24	0	-	0.0351391	-	0.113634	0.00786814	0.070673	0.00543152	0.00641498	-
48	0	-	0.0446421	-	0.105412	0.00122672	0.0439405	7.06266e-05	0.0107253	-
96	0	-	0.0435981	-	0.102025	0	0.0177913	0.000441416	0.0228496	-
Total Soluble Aromatics Produced (µM)
	No Enzyme		Wild-type PETase		FAST PETase		Hot PETase		HiC
Time (hr)	Value	Error	Value	Error	Value	Error	Value	Error	Value	Error
0	0	-	0	-	0	0	0	0	0	-
24	0.00198822	-	1.76937	-	5.92017	0.3545	4.92399	0.270788	0.281177	-
48	0.00120499	-	2.31245	-	6.37659	0.0477791	5.51475	0.151401	0.484755	-
96	0.000725836	-	2.54947	-	8.07395	0.183151	6.88209	0.031823	1.1552	-
Mass of BHET Equivalents (mg/mL)
	No Enzyme		Wild-type PETase		FAST PETase		Hot PETase		HiC
Time (hr)	Value	Error	Value	Error	Value	Error	Value	Error	Value	Error
0	0	-	0	-	0	0	0	0	0	-
24	0.000505485	-	0.449845	-	1.50514	0.0901281	1.25187	0.0688452	0.0714865	-
48	0.000306357	-	0.587918	-	1.62118	0.0121474	1.40207	0.0384922	0.123244	-
96	0.000184536	-	0.648178	-	2.05272	0.0465642	1.7497	0.00809068	0.293697	-
Extent of reaction (mg/mg) (%)
	No Enzyme		Wild-type PETase		FAST PETase		Hot PETase		HiC
Time (hr)	Value	Error	Value	Error	Value	Error	Value	Error	Value	Error
0	0	-	0	-	0	0	0	0	0	-
24	0.00168495	-	1.49948	-	5.01715	0.300427	4.17291	0.229484	0.238288	-
48	0.00102119	-	1.95973	-	5.40395	0.0404912	4.67357	0.128307	0.410814	-
96	0.000615121	-	2.16059	-	6.84241	0.155214	5.83234	0.0269689	0.978989	-

## Sheet: Table 1
Table 1
PETase Purification
		Amount (mg/L_culture)		Amount Yield		Purity
		Value	Error	Value	Error
BL21(DE3)	Lysate	2.33664	0.155766	-	-	-
	IMAC	2.24828	0.0102411	0.962186	0.0642913	52
	Desalt	2.17186	0.0210417	0.96601	0.0103418	62
SHuffle T7 Express	Lysate	82.6178	5.45437	-	-	-
	IMAC	21.7284	0.497671	0.262999	0.0183783	99
	Desalt	20.961	0.488641	0.964679	0.0315267	99

## Sheet: Table 2
Table 2
Media optimization
pET21 PETase WT
24hr 20C
SHuffle T7 Express
Lysed based on OD
Activty (units/L)
	#1	#2	#3	#4	#5	#6	Average	Error
2xLB+IPTG	260.279	419.964	432.932	412.446	545.811	574.282	440.952	112.011
TB+IPTG	326.728	418.618	312.5				352.615	57.6008
2xLB+Glucose+IPTG	22.6817	28.4213	21.0861				24.063	3.85774
Defined+IPTG	6.5673	6.43564	6.12193				6.37496	0.228805
Semi-Defined+IPTG	42.3835	33.1009	32.5689				36.0178	5.51926
Complex+Glucose+IPTG	177.608	314.495	137.295				209.8	92.8825
Complex+Glucose+Lactose	1.6184	1.53335	1.40942				1.52039	0.105089
Complex+Glycerol+Lactose	1.50685	1.08333	1.14353				1.24457	0.229129
Complex+Glycerol+IPTG	962.839	997.046					979.943	24.188
Activty (units/g)
	#1	#2	#3	#4	#5	#6	Average	Error
2xLB+IPTG	444.891	633.304	617.64	357.887	481.438	458.641	498.967	106.669
TB+IPTG	199.847	256.89	210.427				222.388	30.3442
2xLB+Glucose+IPTG	54.8962	63.9368	54.3659				57.733	5.37924
Defined+IPTG	29.0653	26.1167	24.1743				26.4521	2.46269
Semi-Defined+IPTG	70.217	42.3237	62.1455				58.2288	14.3532
Complex+Glucose+IPTG	203.197	369.503	169.648				247.449	107.025
Complex+Glucose+Lactose	2.57263	2.40675	2.28369				2.42102	0.145002
Complex+Glycerol+Lactose	1.91155	1.45548	1.5495				1.63884	0.240804
Complex+Glycerol+IPTG	471.595	782.154					626.875	219.598
OD at Induction (AU)
	#1	#2	#3	#4	#5	#6	Average	Error
2xLB+IPTG	0.816	0.888	0.8	0.736	0.636	0.692	0.761333	0.0913075
TB+IPTG	0.858	0.838	0.8				0.832	0.0294618
2xLB+Glucose+IPTG	0.9	0.8	0.86				0.853333	0.0503322
Defined+IPTG	0.614	0.6	0.62				0.611333	0.0102632
Semi-Defined+IPTG	0.68	0.626	0.61				0.638667	0.0366788
Complex+Glucose+IPTG	0.76	0.732	0.712				0.734667	0.0241109
Complex+Glucose+Lactose	0.59	0.608	0.598				0.598667	0.0090185
Complex+Glycerol+Lactose	0.598	0.676	0.65				0.641333	0.0397157
Complex+Glycerol+IPTG	0.632	0.604					0.618	0.019799
OD at Harvest (AU)
	#1	#2	#3	#4	#5	#6	Average	Error
2xLB+IPTG	4.56	4.49	4.55	4.79	4.7	4.91	4.66667	0.162317
TB+IPTG	10.38	11.18	10				10.52	0.602329
2xLB+Glucose+IPTG	7.32	7.38	7.19				7.29667	0.0971253
Defined+IPTG	6.78	6.78	6.8				6.78667	0.011547
Semi-Defined+IPTG	5.2	5.22	5.28				5.23333	0.0416333
Complex+Glucose+IPTG	8.42	8.3	8.37				8.36333	0.0602771
Complex+Glucose+Lactose	11.66	12.34	11.6				11.8667	0.411015
Complex+Glycerol+Lactose	15.26	16.62	16				15.96	0.680882
Complex+Glycerol+IPTG	10	9.76					9.88	0.169706

## Sheet: Table 3
Table 3
PETase Variant Purification
	BL21(DE3)			SHuffle T7 Express
	Amount (mg)	Error Amount (mg)	Purity	Amount (mg)	Error Amount (mg)	Purity
Wild-type	2.17186	0.0210417	0.62	20.961	0.488641	0.99
Fast	65.7034	0.537724	0.95	31.9274	0.347676	0.97
Hot	77.7947	1.72072	0.96	19.308	1.10701	0.91

## Sheet: S. Table 1
S. Table 1
BL21(DE3) Expression screening
	BL21(DE3) pET21 PETase				BL21(DE3) pET21 Empty
[IPTG] (mM)	0.5	0.05	0.5	0.5	0.5
Induction Time (hr)	24	24	48	24	24
Induction Temperature (deg C)	20	20	20	37	20
Activty (units/L culture)	14.4697	14.7129	14.4874	2.41413	2.58409

## Sheet: S. Table 2
S. Table 2
Lysis by OD
Activty (units/L)
	#1	#2	#3	Average	Error
BL21(DE3) pET21 PETase	40.1717	33.0079	36.2391	36.4729	3.58762
SHuffle T7 Express pET21 PETase	442.912	551.684	482.835	492.477	55.0235
Activty (units/g)
	#1	#2	#3	Average	Error
BL21(DE3) pET21 PETase	50.4325	35.6965	55.2774	47.1355	10.1984
SHuffle T7 Express pET21 PETase	606.014	601.061	601.98	603.019	2.63488
Total protein (mg/L)
	#1	#2	#3	Average	Error
BL21(DE3) pET21 PETase	796.544	924.683	655.586	792.271	134.599
SHuffle T7 Express pET21 PETase	730.861	917.851	802.078	816.93	94.3759

[truncated: 14 more sheets: S. Table 3, S. Table 4, S Table 6, S. Figure 1, S. Figure 2, S. Figure 3, S. Figure 4, S. Figure 5, S. Figure 6, S. Figure 7, S. Figure 8, S. Figure 9, S. Figure 10, S. Figure 11]
